# Supplementary material for: A Simple, Non-Invasive Score to Predict Paroxysmal Atrial Fibrillation
Source: PLoS One. 2016 Sep 28;11(9):e0163621. doi: 10.1371/journal.pone.0163621 (PMC5040399; doi:10.1371/journal.pone.0163621)
Supplement: S4 Table — (XLSX) [file pone.0163621.s008.xlsx]

## Sheet: Score, autored
S4 Table. Score calculator.
				pAF vs SR	12 variable score coefficients
					model	offsets	rescaled	Score
					coefficients		model coeff.	threshold
				Intercept	-2.22681		-17.0665	58.3473
				Age in y	0.0392237	62.387	0.335908
				Aortic root in mm	0.101589	31.9213	0.869996
				Left atrium in mm	0.0877216	39.369	0.75124
				LV, ESD in mm	-0.0389	33.1946	-0.333136
				Sleep apnea	1.28156	0.0179978	10.9752
				Hyperlipidemia	0.487215	0.521396	4.17247
				Diabetes mellitus	-0.0232918	0.202703	-0.199469
				Smoker	0.0883303	0.399088	0.756453
				Beta blocker	0.619679	0.669291	5.30688
				Catheter ablation	2.49753	0.0112486	21.3886
				TDI, A' in cm/s	-0.183378	8.28489	-1.57043
				Heart rate in 1/min	0.0178344	73.7829	0.152733
				pAF vs SR	4 variable score coefficients
					model	offsets	rescaled	Score
					coefficients		model coeff.	threshold
				Intercept	-2.01171		-22.9605	63.3186
				Age in y	0.0436348	62.387	0.499728
				Aortic root in mm	0.0802302	31.9213	0.918838
				Left atrium in mm	0.0825955	39.369	0.945927
				TDI, A' in cm/s	-0.138188	8.28489	-1.5826
Patient	Age	Aortic root	Left atrium	LV, ESD	Sleep	Hyperlipid-	Diabetes	Smoker	Beta	Catheter	TDI A'	Heart rate	12 Parameter	pAF	4 Parameter	pAF
number	in y	in mm	in mm	in mm	apnea	emia	mellitus		blocker	ablation	in cm/s	in 1/min	Score	predicted?	Score	predicted?
1	65	35	39	32	0	1	0	1	1	0	12	67	55.4791	0	59.5811	0
2	65	35	43	32	0	1	0	1	1	0	12	67	58.484	1	63.3648	1
